# Supplementary material for: Sequencing and Characterisation of Rearrangements in Three S. pastorianus Strains Reveals the Presence of Chimeric Genes and Gives Evidence of Breakpoint Reuse
Source: PLoS One. 2014 Mar 18;9(3):e92203. doi: 10.1371/journal.pone.0092203 (PMC3958482; doi:10.1371/journal.pone.0092203)
Supplement: Table S3 — Analysis of the copy number of S. cerevisiae -derived chromosomes in each strain of S. pastorianus using median read depth across multiple regions. (XLSX) [file pone.0092203.s006.xlsx]

## Sheet: Sheet1
Supplementary Table S3
Analysis of the copy number of S. cerevisiae-derived chromosomes in each strain of S. pastorianus using median read depth across multiple regions.
		DBVPG 6033		DBVPG 6261		DBVPG 6257			Cluster read mean
Chromosome	Region	Read depth median	Copy number	Read depth median	Copy number	Read depth median	Copy number		Copy number	DBVPG 6033	DBVPG 6261	DBVPG 6257
I	1	64	1	156.5	3	52	1		0	1	1	1
I	2	41	1	92	2	46	1		1	47.5625	54.1429	53.2
II	3	46	1	54	1	114	2		2	99.3333	106.5	115.455
II	4	153	3	153	3	269.5	5		3	147.5	163.917	166.833
III	5	100	2	1	0	113	2		4	209	N/A	N/A
III	6	209	4	1	0	199	4		5	N/A	N/A	269.5
IV	7	45	1	54	1	116	2
V	8	46	1	1	0	1	0
V	9	49	1	174	3	1	0
VI	10	1	0	1	0	52	1
VII	11	90	2	163	3	176	3
VII	12	45	1	1	0	113	2
VII	13	108	2	111	2	127	3
VIII	14	49	1	57	1	117	2
VIII	15	49	1	115	2	124	2
IX	16	46	1	108	2	164	3
X	17	46	1	54	1	119	2
XI	18	1	0	54	1	114	2
XII	19	1	0	1	0	115	2
XIII	20	45	1	54	1	57	1
XIII	21	1	0	165	3	184	3
XIV	22	48	1	1	0	176	3
XIV	23	49	1	1	0	118	2
XV	24	45	1	52	1	107	2
XVI	25	142	3	172	3	174	3
XVI	26	48	1	1	0	59	1
Read depth median was obtained using a custom Pearl script (See Materials and Methods)
Copy number was assigned using a hierarchical cluster analysis of median read depth for each region in each strain (Figure S3).
Regions are marked in red text on Figure 1.
Cluster read means are shown on the right. These are an average of of the read depth median within each cluster in each strain.
