# Supplementary material for: Sequencing and Characterisation of Rearrangements in Three S. pastorianus Strains Reveals the Presence of Chimeric Genes and Gives Evidence of Breakpoint Reuse
Source: PLoS One. 2014 Mar 18;9(3):e92203. doi: 10.1371/journal.pone.0092203 (PMC3958482; doi:10.1371/journal.pone.0092203)
Supplement: Table S4 — Analysis of the copy number of S. eubayanus -derived chromosomes in each strain of S. pastorianus using median read depth across multiple regions. (XLSX) [file pone.0092203.s007.xlsx]

## Sheet: Sheet1
Supplementary Table S4
Analysis of the copy number of S. eubayanus-derived chromosomes in each strain of S. pastorianus using median read depth across multiple regions.
					DBVPG 6033		DBVPG 6261		DBVPG 6257			Cluster read mean
Region	Chromosome	Position in chromosomea	ORF regionsb	Contig	Read depth median	Copy number	Read depth median	Copy number	Read depth median	Copy number		Copy number	DBVPG 6033	DBVPG 6261	DBVPG 6257
1	I	Mid	YAL028w-Yal012w	c957[org=S_bayanus][moltype=genomic][contig=c957]:61-44,859	39	0	44	0	90	2		0	35.3333	35.25	7.2
2	II	Left, pre translocation	ybl088C-ybl091C	c434[org=S_bayanus][moltype=genomic][contig=c434]:4,220-18,064	88	1	103	1	57	1		1	74.5179	86.0417	52.4737
3	II	Right, post translocation	YBR133c-ybr117c	c7[org=S_bayanus][moltype=genomic][contig=c7]:7,423-40,427	72	1	84	1	52	1		2	110.889	128.9	95.8333
4	III	Far left, pre breakpoint	YCL039w-YCL025c	c203[org=S_bayanus][moltype=genomic][contig=c203]	62	1	101	1	2	0		3	132	150.4	130
5	III	Left, pre breakpoint	YCR008w-YCR019w	c94[org=S_bayanus][moltype=genomic][contig=c94]:37,575-68,402	45	0	92	1	128	3
6	III	Right, post breakpoint	ycr046c-ycr084c	c91[org=S_bayanus][moltype=genomic][contig=c91]	21	0	80	1	13	0
7	IV	Left, pre translocation	ydl111c-ydl122w	c961[org=S_bayanus][moltype=genomic][contig=c961]:425-24,419	71	1	84	1	49	1
8	IV	Post translocation, pre breakpoint	ydr118w-ydr107c	c217[org=S_bayanus][moltype=genomic][contig=c217]	72	1	85	1	50	1
9	IV	Right, post breakpoint	ydr439c-ydr458c	c465[org=S_bayanus][moltype=genomic][contig=c465]:1-46,863	117	2	138	2	152	3
10	V	Left, pre breakpoint	yel047c-yel064c	c280[org=S_bayanus][moltype=genomic][contig=c280]	71	1	119	2	128	3
11	V	Mid, pre breakpoint	YER075c-yer093c	c371[org=S_bayanus][moltype=genomic][contig=c371]	71	1	120	2	129	3
12	V	Right, post breakpoint	YER167W-YER177W	c815[org=S_bayanus][moltype=genomic][contig=c815]:1-43,537	78	1	22	0	143	3
13	VI	Left, pre translocation, pre breakpoint	yfl051c-yfl048c	c781[org=S_bayanus][moltype=genomic][contig=c781]:274-12,427	84	1	93	1	68	1
14	VI	Post translocation, post breakpoint	yfr008w-yfl005c	c36[org=S_bayanus][moltype=genomic][contig=c36]:25,873-56,605	144	3	167	3	111	3
15	VII	Left, pre breakpoint	YGL255W-YGL225W	c629[org=S_bayanus][moltype=genomic][contig=c629]	41	0	34	0	37	1
16	VII	Mid	ygr006C-YGL008C	c73[org=S_bayanus][moltype=genomic][contig=c73]	86	1	140	3	58	1
17	VIII	Left, pre translocation	yhl039w-yhl029c	c633[org=S_bayanus][moltype=genomic][contig=c633]:20,537-47,037	61	1	68	1	44	1
18	VIII	Post translocation, pre breakpoint 1	yhr079c-yhr073w	c40[org=S_bayanus][moltype=genomic][contig=c40]	87	1	105	1	56	1
19	VIII	Gap	yhr166c-yhr171w	c174[org=S_bayanus][moltype=genomic][contig=c174]:2,958-13,843	130	3	106	1	64	1
20	VIII	Post translocation, post breakpoint 3	YHR206w-yhr204w	c224[org=S_bayanus][moltype=genomic][contig=c224]:1-10,637	73.5	1	35	0	53	1
21	IX	Left, pre breakpoint	YIL105C-YIL144W	c482[org=S_bayanus][moltype=genomic][contig=c482]	74	1	46	0	51	1
22	IX	Right, post breakpoint	yiR014W-YIR003W	c363[org=S_bayanus][moltype=genomic][contig=c363]	72	1	41	0	122	3
23	X	Pre translocation, pre breakpoint	YJL139c-yjl129c	c330[org=S_bayanus][moltype=genomic][contig=c330]	75	1	87	1	52	1
24	X	Post transloc, post breakpoint 1	yjr049c-yjr041c	c963[org=S_bayanus][moltype=genomic][contig=c963]:95,248-119,672	78	1	88	1	98	2
25	X	Gap	yjr054w-yjr052w	c963[org=S_bayanus][moltype=genomic][contig=c963]:86,179-91,709	78	1	88	1	92	2
26	X	Post gap	yjr154w-149w	c602[org=S_bayanus][moltype=genomic][contig=c602]:16,797-40,044	45	0	58	1	58	1
27	XI	Left, pre breakpoint 1	YKL216W-YKL205W	c250[org=S_bayanus][moltype=genomic][contig=c250]:3,651-36,754	110	2	128	2	103	2
28	XI	Post breakpoint 1, pre breakpoint 2	YKL160W-YKL146W	c254[org=S_bayanus][moltype=genomic][contig=c254]:31,250-52,803	102	2	86	1	99	2
29	XI	Right, post breakpoint	YKR065C-YKR055W	c284[org=S_bayanus][moltype=genomic][contig=c284]:5,601-28,580	111	2	134	2	141	3
30	XII	Left, pre breakpoint	YLL007C-ylr003c	c423[org=S_bayanus][moltype=genomic][contig=c423]	126	3	155	3	111	3
31	XII	Right, post breakpoint	YLR410w-ylr389w	c241[org=S_bayanus][moltype=genomic][contig=c241]:40,650-83,489	116	2	136	2	104	2
32	XIII	Left, pre breakpoint 1	yml104c-yml115c	c553[org=S_bayanus][moltype=genomic][contig=c553]:1-27,250	114	2	135	2	99	2
33	XIII	Post breakpoint 1, pre gap	ymr032c-ymr018w	c534[org=S_bayanus][moltype=genomic][contig=c534]:3,400-33,779	73	1	80	1	92	2
34	XIII	Gap	ymr178w-85w	c936[org=S_bayanus][moltype=genomic][contig=c936]:1,393-15,970	60	1	72	1	113	3
35	XIII	Post gap	ymr234c-ymr231w	c756[org=S_bayanus][moltype=genomic][contig=c756]:14,174-38,110	76	1	92	1	97	2
36	XIII	Right, pre breakpoint 2&3	ymr299c-290c	c752[org=S_bayanus][moltype=genomic][contig=c752]:9,859-24,986	88	1	68	1	81	2
37	XIII	Post breakpoint 2&3	ymr315w-ymr307w	c749[org=S_bayanus][moltype=genomic][contig=c749]:7,525-24,516	128	3	42	0	38	1
38	XIV	Left, amplification region	ynl274c-ynl278w	c203[org=S_bayanus][moltype=genomic][contig=c203]	62	1	101	1	2	0
39	XIV	Mid, post amplification region	YNL095c-ynl082w	c615[org=S_bayanus][moltype=genomic][contig=c615]	87	1	146	3	58	1
40	XV	Pre translocation, pre breakpoint	Yol113w-yol128c	c57[org=S_bayanus][moltype=genomic][contig=c57]	73	1	84	1	50	1
41	XV	Gap	yor117w-yor126c	c649[org=S_bayanus][moltype=genomic][contig=c649]:7,890-23,894	78	1	90	1	54	1
42	XV	Post gap	yor326w-yor308c	c970[org=S_bayanus][moltype=genomic][contig=c970]	102	2	119	2	48	1
43	XVI	Left, pre breakpoint 1	YPL243w-49c	c61[org=S_bayanus][moltype=genomic][contig=c61]	21	0	18	0	17	0
44	XVI	Post breakpoint 1, pre breakpoint 2	ypl139c-ypl158c	c732[org=S_bayanus][moltype=genomic][contig=c732]:4,614-45,843	109	2	128	2	98	2
45	XVI	Post breakpoint 2, pre breakpoint 3	ypr046w-ypr061c	c22[org=S_bayanus][moltype=genomic][contig=c22]:4,731-29,257	78	1	132	2	97	2
46	XVI	Post breakpoint 3, pre breakpoint 4	ypr190-185c	c606[org=S_bayanus][moltype=genomic][contig=c606]:17,254-30,622	117	2	144	3	152	3
47	XVI	Right, post breakpoint 4	YPR194c-YPR191w	c606[org=S_bayanus][moltype=genomic][contig=c606]:4,749-15,579	58	1	70	1	2	0
Read depth median was obtained using a custom Pearl script (See Materials and Methods)
Copy number was assigned using a hierarchical cluster analysis of median read depth for each region in each strain (Figure S3)
aPosition in chromosome states where sample read was taken from reletive to major breakpoints observed in the S. cerevisiae subgenome mapped to the UCSC Genome Browser
bORF regions specifies the S. eubayanus ORFs covered by sample region
Cluster read means are shown on the right. These are an average of of the read depth median within each cluster in each strain.
